# Supplementary material for: Facile Synthesis of Platinum Nanoparticle-Embedded Reduced Graphene Oxide for the Detection of Carbendazim
Source: Materials (Basel). 2023 Dec 13;16(24):7622. doi: 10.3390/ma16247622 (PMC10744356; doi:10.3390/ma16247622)
Supplement: Supplementary file 1 [file materials-16-07622-s001.zip]

Archive with 1 entries (1 files):
- materials-2755199-supplementary.pdf
